# Supplementary material for: Cellular and Molecular Effects of Eribulin in Preclinical Models of Hematologic Neoplasms
Source: Cancers (Basel). 2022 Dec 10;14(24):6080. doi: 10.3390/cancers14246080 (PMC9776580; doi:10.3390/cancers14246080)
Supplement: Supplementary file 1 [file cancers-14-06080-s001.zip]

Archive with 6 entries (6 files):
- Vicari et al_Figure S1.pdf
- Vicari et al_Figure S2.pdf
- Vicari et al_Figure S3_R1.pdf
- Vicari et al_Figure S4_R1.pdf
- Vicari et al_Table S1.pdf
- Vicari et al_Table S2.pdf
